# Supplementary material for: Gender differences in anxiety and perceived stress during the Covid-19 pandemic among Brazilian adolescents from impoverished communities
Source: PLOS Ment Health. 2025 Aug 18;2(8):e0000380. doi: 10.1371/journal.pmen.0000380 (PMC12798566; doi:10.1371/journal.pmen.0000380)
Supplement: S1 Data — (XLSX) [file pmen.0000380.s001.xlsx]

## Sheet: Sheet 1
GAD7modsv_anx
